# Supplementary material for: LMNA Sequences of 60,706 Unrelated Individuals Reveal 132 Novel Missense Variants in A-Type Lamins and Suggest a Link between Variant p.G602S and Type 2 Diabetes
Source: Front Genet. 2017 Jun 15;8:79. doi: 10.3389/fgene.2017.00079 (PMC5471320; doi:10.3389/fgene.2017.00079)
Supplement: Supplementary file 1 [file Table_1.XLSX]

## Sheet: ExAC
Supplemental Table 1: ExAC missense variants and frequencies
Chrom	Position	base	Consequence	Allele change	Protein Consequence	Filter	Flags	Allele Count	Reference Allele Count	Number of Homozygotes	Allele Frequency	Allele Count African	Allele Number African	Homozygote Count African	Allele Count East Asian	Allele Number East Asian	Homozygote Count East Asian	Allele Count European (Non-Finnish)	Allele Number European (Non-Finnish)	Homozygote Count European (Non-Finnish)	Allele Count Finnish	Allele Number Finnish	Homozygote Count Finnish	Allele Count Latino	Allele Number Latino	Homozygote Count Latino	Allele Count Other	Allele Number Other	Homozygote Count Other	Allele Count South Asian	Allele Number South Asian	Homozygote Count South Asian
1	156084723	C	p.Ser5Phe	c.14C>T	p.Ser5Phe	PASS		1	14962	0	6.684e-05	0	1080	0	0	584	0	0	5778	0	0	128	0	0	616	0	0	140	0	1	6636	0
1	156084729	G	p.Arg7Gln	c.20G>A	p.Arg7Gln	PASS		1	17528	0	5.705e-05	0	1254	0	0	744	0	0	7004	0	0	158	0	1	816	0	0	162	0	0	7390	0
1	156084740	C	p.Arg11Gly	c.31C>G	p.Arg11Gly	PASS		1	22008	0	4.544e-05	0	1684	0	0	1098	0	1	9472	0	0	274	0	0	1220	0	0	196	0	0	8064	0
1	156084747	G	p.Gly13Ala	c.38G>C	p.Gly13Ala	PASS		1	26132	0	3.827e-05	0	2176	0	0	1500	0	1	11898	0	0	390	0	0	1614	0	0	222	0	0	8332	0
1	156084749	G	p.Ala14Thr	c.40G>A	p.Ala14Thr	PASS		2	26932	0	7.426e-05	0	2278	0	0	1582	0	1	12374	0	0	416	0	1	1686	0	0	224	0	0	8372	0
1	156084756	C	p.Ala16Asp	c.47C>A	p.Ala16Asp	PASS		2	31032	0	6.445e-05	0	2720	0	0	1966	0	0	14798	0	0	510	0	2	2166	0	0	246	0	0	8626	0
1	156084783	G	p.Arg25Leu	c.74G>T	p.Arg25Leu	PASS		2	44832	0	4.461e-05	0	4072	0	0	3140	0	2	23244	0	0	1062	0	0	3546	0	0	332	0	0	9436	0
1	156084851	C	p.Arg48Gly	c.142C>G	p.Arg48Gly	PASS		2	50862	0	3.932e-05	0	4780	0	2	3460	0	0	27570	0	0	1336	0	0	3448	0	0	362	0	0	9906	0
1	156084924	G	p.Arg72His	c.215G>A	p.Arg72His	PASS		1	71640	0	1.396e-05	0	6092	0	0	5250	0	1	40190	0	0	2456	0	0	5304	0	0	516	0	0	11832	0
1	156084935	G	p.Gly76Ser	c.226G>A	p.Gly76Ser	PASS		1	79306	0	1.261e-05	0	6564	0	0	5780	0	1	44758	0	0	2902	0	0	6214	0	0	580	0	0	12508	0
1	156084948	C	p.Ala80Val	c.239C>T	p.Ala80Val	PASS		1	86842	0	1.152e-05	0	7006	0	0	6434	0	0	48996	0	0	3324	0	0	7278	0	0	626	0	1	13178	0
1	156084966	G	p.Gly86Glu	c.257G>A	p.Gly86Glu	PASS		1	96060	0	1.041e-05	0	7550	0	0	7228	0	1	54046	0	0	3962	0	0	8642	0	0	698	0	0	13934	0
1	156084996	C	p.Ala96Gly	c.287C>G	p.Ala96Gly	PASS		1	103572	0	9.655e-06	0	7940	0	0	7810	0	1	57876	0	0	4652	0	0	9820	0	0	742	0	0	14732	0
1	156085031	A	p.Lys108Glu	c.322A>G	p.Lys108Glu	PASS		5	103550	0	4.829e-05	0	7866	0	0	7758	0	5	58030	0	0	4644	0	0	9766	0	0	746	0	0	14740	0
1	156085038	G	p.Arg110His	c.329G>A	p.Arg110His	PASS		6	101538	0	5.909e-05	0	7674	0	0	7608	0	0	56964	0	0	4500	0	0	9468	0	0	738	0	6	14586	0
1	156085049	A	p.Lys114Glu	c.340A>G	p.Lys114Glu	PASS		1	92986	0	1.075e-05	0	7010	0	0	6948	0	1	52318	0	0	3914	0	0	8192	0	0	674	0	0	13930	0
1	156085059	A	p.Lys117Arg	c.350A>G	p.Lys117Arg	PASS		6	87040	0	6.893e-05	0	6526	0	0	6458	0	2	48922	0	0	3626	0	0	7384	0	0	632	0	4	13492	0
1	156100413	C	p.Thr121Ile	c.362C>T	p.Thr121Ile	PASS		1	120772	0	8.28e-06	0	10204	0	0	8630	0	0	66380	0	0	6602	0	1	11556	0	0	900	0	0	16500	0
1	156100434	T	p.Ile128Thr	c.383T>C	p.Ile128Thr	PASS		1	120852	0	8.275e-06	0	10304	0	1	8626	0	0	66394	0	0	6598	0	0	11552	0	0	900	0	0	16478	0
1	156100437	C	p.Ala129Asp	c.386C>A	p.Ala129Asp	PASS		1	120850	0	8.275e-06	0	10314	0	1	8628	0	0	66388	0	0	6596	0	0	11550	0	0	900	0	0	16474	0
1	156100445	G	p.Ala132Ser	c.394G>T	p.Ala132Ser	PASS		2	120778	0	1.656e-05	0	10320	0	0	8624	0	0	66344	0	0	6592	0	0	11538	0	0	898	0	2	16462	0
1	156100490	G	p.Ala147Ser	c.439G>T	p.Ala147Ser	PASS		1	107398	0	9.311e-06	0	9410	0	0	7554	0	1	58950	0	0	5824	0	0	9856	0	0	812	0	0	14992	0
1	156100490	G	p.Ala147Thr	c.439G>A	p.Ala147Thr	PASS		1	107398	0	9.311e-06	0	9410	0	0	7554	0	1	58950	0	0	5824	0	0	9856	0	0	812	0	0	14992	0
1	156100502	G	p.Ala151Thr	c.451G>A	p.Ala151Thr	PASS		1	101464	0	9.856e-06	0	8962	0	0	7070	0	0	55644	0	0	5450	0	0	9062	0	0	778	0	1	14498	0
1	156100515	A	p.Lys155Thr	c.464A>C	p.Lys155Thr	PASS		1	86882	0	1.151e-05	0	7838	0	0	5854	0	0	47264	0	0	4556	0	0	7264	0	0	680	0	1	13426	0
1	156100517	C	p.Arg156Cys	c.466C>T	p.Arg156Cys	PASS		2	84620	0	2.364e-05	1	7648	0	1	5708	0	0	45874	0	0	4412	0	0	7060	0	0	668	0	0	13250	0
1	156100518	G	p.Arg156His	c.467G>A	p.Arg156His	PASS		2	82256	0	2.431e-05	1	7474	0	0	5554	0	1	44488	0	0	4266	0	0	6790	0	0	654	0	0	13030	0
1	156100521	C	p.Thr157Met	c.470C>T	p.Thr157Met	PASS		1	76360	0	1.31e-05	0	7010	0	0	5008	0	1	41038	0	0	3922	0	0	6186	0	0	616	0	0	12580	0
1	156100529	G	p.Gly160Arg	c.478G>C	p.Gly160Arg	PASS		1	70708	0	1.414e-05	0	6548	0	0	4570	0	1	37714	0	0	3610	0	0	5582	0	0	570	0	0	12114	0
1	156100530	G	p.Gly160Asp	c.479G>A	p.Gly160Asp	PASS		1	69916	0	1.43e-05	0	6490	0	0	4524	0	0	37222	0	0	3538	0	1	5516	0	0	564	0	0	12062	0
1	156100541	G	p.Asp164His	c.490G>C	p.Asp164His	PASS		1	57288	0	1.746e-05	0	5480	0	0	3572	0	0	29796	0	1	2812	0	0	4002	0	0	490	0	0	11136	0
1	156100547	C	p.Arg166Trp	c.496C>T	p.Arg166Trp	PASS		2	52142	0	3.836e-05	1	5040	0	0	3178	0	1	26826	0	0	2506	0	0	3432	0	0	446	0	0	10714	0
1	156100548	G	p.Arg166Gln	c.497G>A	p.Arg166Gln	PASS		2	49684	0	4.025e-05	0	4800	0	1	2948	0	1	25390	0	0	2378	0	0	3158	0	0	438	0	0	10572	0
1	156100555	G	p.Gln168His	c.504G>C	p.Gln168His	PASS		2	43068	0	4.644e-05	0	4258	0	0	2414	0	2	21632	0	0	1898	0	0	2438	0	0	388	0	0	10040	0
1	156104201	C	p.Ala174Glu	c.521C>A	p.Ala174Glu	PASS		1	120846	0	8.275e-06	0	10312	0	0	8650	0	0	66502	0	0	6530	0	0	11486	0	0	900	0	1	16466	0
1	156104227	C	p.Leu183Phe	c.547C>T	p.Leu183Phe	PASS		1	121232	0	8.249e-06	0	10370	0	0	8652	0	0	66658	0	0	6588	0	1	11556	0	0	906	0	0	16502	0
1	156104245	C	p.Arg189Trp	c.565C>T	p.Arg189Trp	PASS		2	121224	0	1.65e-05	0	10372	0	1	8652	0	0	66642	0	0	6592	0	1	11554	0	0	906	0	0	16506	0
1	156104246	G	p.Arg189Gln	c.566G>A	p.Arg189Gln	PASS		1	121240	0	8.248e-06	0	10374	0	0	8652	0	0	66650	0	0	6594	0	0	11556	0	0	906	0	1	16508	0
1	156104278	A	p.Met200Val	c.598A>G	p.Met200Val	PASS		2	121266	0	1.649e-05	0	10382	0	0	8652	0	2	66662	0	0	6600	0	0	11554	0	0	904	0	0	16512	0
1	156104302	A	p.Lys208Gln	c.622A>C	p.Lys208Gln	PASS		1	121278	0	8.246e-06	0	10388	0	0	8652	0	1	66680	0	0	6590	0	0	11550	0	0	906	0	0	16512	0
1	156104603	G	p.Arg216His	c.647G>A	p.Arg216His	PASS		1	120902	0	8.271e-06	0	9976	0	0	8654	0	0	66668	0	0	6614	0	0	11576	0	1	902	0	0	16512	0
1	156104611	A	p.Lys219Gln	c.655A>C	p.Lys219Gln	PASS		1	121008	0	8.264e-06	0	10080	0	0	8654	0	1	66670	0	0	6614	0	0	11576	0	0	902	0	0	16512	0
1	156104612	A	p.Lys219Arg	c.656A>G	p.Lys219Arg	PASS		1	121028	0	8.263e-06	0	10094	0	0	8654	0	1	66674	0	0	6614	0	0	11576	0	0	904	0	0	16512	0
1	156104614	C	p.Arg220Cys	c.658C>T	p.Arg220Cys	PASS		4	121044	0	3.305e-05	0	10112	0	0	8654	0	2	66674	0	0	6614	0	1	11574	0	0	904	0	1	16512	0
1	156104615	G	p.Arg220His	c.659G>A	p.Arg220His	PASS		3	121088	0	2.478e-05	0	10156	0	1	8654	0	2	66672	0	0	6614	0	0	11576	0	0	904	0	0	16512	0
1	156104618	G	p.Arg221His	c.662G>A	p.Arg221His	PASS		1	121178	0	8.252e-06	0	10240	0	0	8654	0	1	66678	0	0	6614	0	0	11576	0	0	904	0	0	16512	0
1	156104645	A	p.Asp230Gly	c.689A>G	p.Asp230Gly	PASS		1	121342	0	8.241e-06	1	10394	0	0	8654	0	0	66686	0	0	6614	0	0	11576	0	0	906	0	0	16512	0
1	156104648	A	p.Asn231Ser	c.692A>G	p.Asn231Ser	PASS		1	121336	0	8.242e-06	1	10394	0	0	8654	0	0	66680	0	0	6614	0	0	11576	0	0	906	0	0	16512	0
1	156104659	C	p.Arg235Cys	c.703C>T	p.Arg235Cys	PASS		1	121328	0	8.242e-06	0	10396	0	0	8654	0	1	66670	0	0	6614	0	0	11576	0	0	906	0	0	16512	0
1	156104659	C	p.Arg235Gly	c.703C>G	p.Arg235Gly	PASS		1	121328	0	8.242e-06	0	10396	0	1	8654	0	0	66670	0	0	6614	0	0	11576	0	0	906	0	0	16512	0
1	156104660	G	p.Arg235His	c.704G>A	p.Arg235His	PASS		2	121326	0	1.648e-05	0	10396	0	2	8654	0	0	66668	0	0	6614	0	0	11576	0	0	906	0	0	16512	0
1	156104674	C	p.Arg240Trp	c.718C>T	p.Arg240Trp	PASS		1	121284	0	8.245e-06	0	10390	0	0	8654	0	1	66630	0	0	6614	0	0	11578	0	0	906	0	0	16512	0
1	156104681	C	p.Ala242Val	c.725C>T	p.Ala242Val	PASS		1	121248	0	8.248e-06	0	10366	0	0	8654	0	1	66618	0	0	6614	0	0	11578	0	0	906	0	0	16512	0
1	156104715	G	p.Glu253Asp	c.759G>C	p.Glu253Asp	PASS		1	121230	0	8.249e-06	0	10382	0	0	8654	0	1	66584	0	0	6614	0	0	11578	0	0	906	0	0	16512	0
1	156104743	C	p.Leu263Val	c.787C>G	p.Leu263Val	PASS		1	121182	0	8.252e-06	0	10380	0	0	8652	0	0	66546	0	0	6612	0	0	11574	0	0	906	0	1	16512	0
1	156104984	A	p.Asn273Asp	c.817A>G	p.Asn273Asp	PASS		1	120940	0	8.269e-06	0	10360	0	0	8620	0	0	66376	0	0	6612	0	1	11560	0	0	900	0	0	16512	0
1	156105015	A	p.Asn283Ser	c.848A>G	p.Asn283Ser	PASS		2	120588	0	1.659e-05	0	10346	0	0	8608	0	2	66114	0	0	6584	0	0	11546	0	0	892	0	0	16498	0
1	156105020	G	p.Val285Leu	c.853G>T	p.Val285Leu	PASS		1	120502	0	8.299e-06	0	10338	0	0	8604	0	0	66062	0	0	6582	0	1	11540	0	0	886	0	0	16490	0
1	156105051	C	p.Ser295Leu	c.884C>T	p.Ser295Leu	PASS		4	118138	0	3.386e-05	0	9966	0	0	8536	0	2	64870	0	0	6356	0	0	11344	0	1	874	0	1	16192	0
1	156105059	C	p.Arg298Cys	c.892C>T	p.Arg298Cys	PASS		5	117084	0	4.27e-05	0	9800	0	0	8494	0	3	64316	0	0	6268	0	1	11252	0	0	862	0	1	16092	0
1	156105062	A	p.Ile299Val	c.895A>G	p.Ile299Val	PASS		47	116792	0	0.0004024	1	9760	0	0	8484	0	6	64164	0	0	6230	0	39	11242	0	1	858	0	0	16054	0
1	156105064	C	p.Ile299Met	c.897C>G	p.Ile299Met	PASS		1	116452	0	8.587e-06	0	9712	0	0	8470	0	0	63958	0	0	6196	0	0	11222	0	0	860	0	1	16034	0
1	156105069	G	p.Ser301Thr	c.902G>C	p.Ser301Thr	PASS		1	115828	0	8.633e-06	0	9662	0	0	8448	0	0	63650	0	0	6132	0	1	11128	0	0	848	0	0	15960	0
1	156105087	G	p.Ser307Thr	c.920G>C	p.Ser307Thr	PASS		1	112446	0	8.893e-06	0	9298	0	0	8258	0	1	61836	0	0	5866	0	0	10768	0	0	818	0	0	15602	0
1	156105731	T	p.Ser326Thr	c.976T>A	p.Ser326Thr	PASS		7	117572	0	5.954e-05	0	9474	0	0	8562	0	7	64452	0	0	6292	0	0	11454	0	0	868	0	0	16470	0
1	156105740	C	p.Arg329Ser	c.985C>A	p.Arg329Ser	PASS		2	117940	0	1.696e-05	0	9544	0	0	8572	0	0	64634	0	0	6352	0	0	11474	0	0	874	0	2	16490	0
1	156105741	G	p.Arg329His	c.986G>A	p.Arg329His	PASS		3	118046	0	2.541e-05	0	9564	0	0	8574	0	2	64684	0	1	6376	0	0	11482	0	0	876	0	0	16490	0
1	156105747	G	p.Arg331Gln	c.992G>A	p.Arg331Gln	PASS		2	118358	0	1.69e-05	0	9664	0	0	8584	0	1	64850	0	0	6406	0	0	11488	0	0	878	0	1	16488	0
1	156105756	G	p.Ser334Asn	c.1001G>A	p.Ser334Asn	PASS		1	118788	0	8.418e-06	0	9726	0	0	8602	0	1	65122	0	0	6448	0	0	11508	0	0	884	0	0	16498	0
1	156105759	G	p.Arg335Gln	c.1004G>A	p.Arg335Gln	PASS		4	118890	0	3.364e-05	1	9748	0	0	8608	0	3	65180	0	0	6458	0	0	11512	0	0	884	0	0	16500	0
1	156105762	G	p.Arg336Gln	c.1007G>A	p.Arg336Gln	PASS		1	119222	0	8.388e-06	0	9858	0	0	8612	0	0	65376	0	0	6466	0	0	11522	0	0	886	0	1	16502	0
1	156105771	C	p.Ala339Glu	c.1016C>A	p.Ala339Glu	PASS		2	119730	0	1.67e-05	0	10002	0	0	8616	0	2	65664	0	0	6524	0	0	11526	0	0	890	0	0	16508	0
1	156105782	C	p.Arg343Trp	c.1027C>T	p.Arg343Trp	PASS		1	120174	0	8.321e-06	0	10120	0	0	8618	0	1	65946	0	0	6552	0	0	11540	0	0	892	0	0	16506	0
1	156105783	G	p.Arg343Gln	c.1028G>A	p.Arg343Gln	PASS		8	120280	0	6.651e-05	0	10148	0	0	8620	0	7	66014	0	0	6558	0	0	11542	0	0	892	0	1	16506	0
1	156105807	G	p.Arg351Lys	c.1052G>A	p.Arg351Lys	PASS		1	120786	0	8.279e-06	0	10278	0	1	8628	0	0	66316	0	0	6600	0	0	11558	0	0	898	0	0	16508	0
1	156105818	C	p.Gln355Glu	c.1063C>G	p.Gln355Glu	PASS		1	120838	0	8.276e-06	0	10290	0	0	8630	0	1	66356	0	0	6598	0	0	11558	0	0	898	0	0	16508	0
1	156106010	G	p.Arg388His	c.1163G>A	p.Arg388His	PASS		1	119456	0	8.371e-06	0	9982	0	0	8548	0	1	65546	0	0	6492	0	0	11498	0	0	888	0	0	16502	0
1	156106028	C	p.Thr394Ile	c.1181C>T	p.Thr394Ile	PASS		1	119660	0	8.357e-06	0	10014	0	0	8558	0	0	65678	0	0	6502	0	1	11518	0	0	886	0	0	16504	0
1	156106031	C	p.Ser395Leu	c.1184C>T	p.Ser395Leu	PASS		1	119652	0	8.358e-06	0	10006	0	0	8560	0	1	65674	0	0	6502	0	0	11520	0	0	886	0	0	16504	0
1	156106034	A	p.Gln396Leu	c.1187A>T	p.Gln396Leu	PASS		2	119712	0	1.671e-05	0	10030	0	0	8562	0	2	65704	0	0	6502	0	0	11524	0	0	886	0	0	16504	0
1	156106036	C	p.Arg397Cys	c.1189C>T	p.Arg397Cys	PASS		5	119738	0	4.176e-05	1	10034	0	1	8560	0	1	65730	0	0	6500	0	0	11522	0	0	888	0	2	16504	0
1	156106037	G	p.Arg397His	c.1190G>A	p.Arg397His	PASS		3	119766	0	2.505e-05	2	10034	0	0	8562	0	1	65756	0	0	6502	0	0	11524	0	0	888	0	0	16500	0
1	156106042	C	p.Arg399Cys	c.1195C>T	p.Arg399Cys	PASS		1	119882	0	8.342e-06	0	10054	0	0	8564	0	1	65836	0	0	6506	0	0	11530	0	0	888	0	0	16504	0
1	156106043	G	p.Arg399His	c.1196G>A	p.Arg399His	PASS		5	119928	0	4.169e-05	0	10068	0	1	8566	0	2	65864	0	0	6510	0	1	11526	0	0	890	0	1	16504	0
1	156106048	C	p.Arg401Cys	c.1201C>T	p.Arg401Cys	PASS		4	120040	0	3.332e-05	0	10102	0	0	8570	0	2	65930	0	0	6506	0	2	11536	0	0	892	0	0	16504	0
1	156106049	G	p.Arg401His	c.1202G>A	p.Arg401His	PASS		12	120090	0	9.993e-05	2	10118	0	0	8572	0	4	65960	0	0	6510	0	6	11534	0	0	892	0	0	16504	0
1	156106051	G	p.Ala402Thr	c.1204G>A	p.Ala402Thr	PASS		1	120158	0	8.322e-06	0	10126	0	0	8576	0	0	66006	0	0	6516	0	0	11538	0	0	892	0	1	16504	0
1	156106078	G	p.Gly411Cys	c.1231G>T	p.Gly411Cys	PASS		2	120504	0	1.66e-05	0	10226	0	0	8602	0	2	66188	0	0	6534	0	0	11550	0	0	896	0	0	16508	0
1	156106079	G	p.Gly411Asp	c.1232G>A	p.Gly411Asp	PASS		3	120516	0	2.489e-05	0	10236	0	0	8602	0	0	66194	0	0	6532	0	0	11550	0	0	894	0	3	16508	0
1	156106084	G	p.Gly413Ser	c.1237G>A	p.Gly413Ser	PASS		1	120564	0	8.294e-06	0	10254	0	0	8606	0	1	66232	0	0	6524	0	0	11548	0	0	892	0	0	16508	0
1	156106084	G	p.Gly413Cys	c.1237G>T	p.Gly413Cys	PASS		1	120564	0	8.294e-06	0	10254	0	0	8606	0	0	66232	0	0	6524	0	1	11548	0	0	892	0	0	16508	0
1	156106090	G	p.Val415Ile	c.1243G>A	p.Val415Ile	PASS		3	120658	0	2.486e-05	3	10270	0	0	8614	0	0	66296	0	0	6522	0	0	11552	0	0	894	0	0	16510	0
1	156106094	C	p.Thr416Ile	c.1247C>T	p.Thr416Ile	PASS		1	120668	0	8.287e-06	0	10270	0	0	8620	0	1	66324	0	0	6498	0	0	11556	0	0	892	0	0	16508	0
1	156106102	C	p.Arg419Cys	c.1255C>T	p.Arg419Cys	PASS		1	120682	0	8.286e-06	0	10282	0	0	8628	0	1	66340	0	0	6476	0	0	11554	0	0	894	0	0	16508	0
1	156106103	G	p.Arg419His	c.1256G>A	p.Arg419His	PASS		8	120684	0	6.629e-05	0	10280	0	3	8628	0	3	66348	0	0	6474	0	1	11554	0	0	892	0	1	16508	0
1	156106109	T	p.Leu421Pro	c.1262T>C	p.Leu421Pro	PASS		1	120592	0	8.292e-06	0	10286	0	0	8630	0	1	66310	0	0	6428	0	0	11542	0	0	886	0	0	16510	0
1	156106126	C	p.Arg427Cys	c.1279C>T	p.Arg427Cys	PASS		5	120168	0	4.161e-05	0	10270	0	1	8624	0	4	66108	0	0	6300	0	0	11502	0	0	876	0	0	16488	0
1	156106131	C	p.Ser428Arg	c.1284C>G	p.Ser428Arg	PASS		2	119764	0	1.67e-05	0	10242	0	0	8616	0	2	65898	0	0	6226	0	0	11448	0	0	868	0	0	16466	0
1	156106147	G	p.Ala434Thr	c.1300G>A	p.Ala434Thr	PASS		3	116430	0	2.577e-05	0	10060	0	0	8330	0	1	63954	0	0	5930	0	1	11104	0	0	840	0	1	16212	0
1	156106150	C	p.Arg435Cys	c.1303C>T	p.Arg435Cys	PASS		1	115898	0	8.628e-06	0	10040	0	0	8274	0	1	63644	0	0	5902	0	0	11042	0	0	836	0	0	16160	0
1	156106154	C	p.Thr436Ile	c.1307C>T	p.Thr436Ile	PASS		1	112664	0	8.876e-06	0	9890	0	0	7924	0	1	61818	0	0	5690	0	0	10630	0	0	812	0	0	15900	0
1	156106159	G	p.Gly438Arg	c.1312G>A	p.Gly438Arg	PASS		1	110360	0	9.061e-06	0	9864	0	0	7662	0	1	60522	0	0	5520	0	0	10292	0	0	802	0	0	15698	0
1	156106162	C	p.Arg439Cys	c.1315C>T	p.Arg439Cys	PASS		3	107766	0	2.784e-05	0	9782	0	0	7386	0	2	59070	0	1	5322	0	0	9970	0	0	786	0	0	15450	0
1	156106171	G	p.Val442Met	c.1324G>A	p.Val442Met	PASS		4	97826	0	4.089e-05	0	9520	0	1	6338	0	1	53382	0	0	4646	0	2	8570	0	0	724	0	0	14646	0
1	156106177	G	p.Glu444Lys	c.1330G>A	p.Glu444Lys	PASS		1	93366	0	1.071e-05	1	9456	0	0	5952	0	0	50568	0	0	4346	0	0	8036	0	0	686	0	0	14322	0
1	156106185	T	p.Asp446Glu	c.1338T>A	p.Asp446Glu	PASS		1	88276	0	1.133e-05	0	9238	0	0	5468	0	1	47476	0	0	4050	0	0	7440	0	0	654	0	0	13950	0
1	156106185	T	p.Asp446Glu	c.1338T>G	p.Asp446Glu	PASS		1	88276	0	1.133e-05	0	9238	0	0	5468	0	1	47476	0	0	4050	0	0	7440	0	0	654	0	0	13950	0
1	156106205	G	p.Arg453Gln	c.1358G>A	p.Arg453Gln	PASS		3	55738	0	5.382e-05	0	5160	0	1	3206	0	1	29742	0	0	2210	0	0	3858	0	0	434	0	1	11128	0
1	156106223	A	p.Asn459Ser	c.1376A>G	p.Asn459Ser	PASS		2	38870	0	5.145e-05	1	3824	0	0	1882	0	1	20112	0	0	1162	0	0	1860	0	0	326	0	0	9704	0
1	156106712	G	p.Asp461Tyr	c.1381G>T	p.Asp461Tyr	PASS		1	104306	0	9.587e-06	0	8798	0	0	7350	0	1	58522	0	0	5208	0	0	9426	0	0	776	0	0	14226	0
1	156106719	C	p.Ser463Phe	c.1388C>T	p.Ser463Phe	PASS		1	109160	0	9.161e-06	0	9208	0	0	7844	0	1	60860	0	0	5528	0	0	10120	0	0	814	0	0	14786	0
1	156106721	A	p.Met464Val	c.1390A>G	p.Met464Val	PASS		5	110476	0	4.526e-05	5	9368	0	0	7960	0	0	61464	0	0	5608	0	0	10316	0	0	824	0	0	14936	0
1	156106723	G	p.Met464Ile	c.1392G>A	p.Met464Ile	PASS		1	111438	0	8.974e-06	0	9450	0	0	8042	0	0	61924	0	0	5670	0	1	10446	0	0	830	0	0	15076	0
1	156106742	C	p.Arg471Cys	c.1411C>T	p.Arg471Cys	PASS		3	117104	0	2.562e-05	0	10024	0	0	8476	0	3	64636	0	0	6122	0	0	11174	0	0	870	0	0	15802	0
1	156106776	G	p.Arg482Gln	c.1445G>A	p.Arg482Gln	PASS		1	120134	0	8.324e-06	0	10312	0	0	8628	0	1	66146	0	0	6334	0	0	11480	0	0	888	0	0	16346	0
1	156106805	G	p.Gly492Arg	c.1474G>A	p.Gly492Arg	PASS		1	120720	0	8.284e-06	1	10356	0	0	8640	0	0	66462	0	0	6368	0	0	11532	0	0	894	0	0	16468	0
1	156106811	G	p.Val494Leu	c.1480G>T	p.Val494Leu	PASS		1	120726	0	8.283e-06	0	10364	0	0	8642	0	1	66476	0	0	6340	0	0	11538	0	0	894	0	0	16472	0
1	156106818	C	p.Thr496Met	c.1487C>T	p.Thr496Met	PASS		1	120712	0	8.284e-06	0	10364	0	0	8640	0	0	66464	0	0	6328	0	1	11540	0	0	894	0	0	16482	0
1	156106922	G	p.Gly503Arg	c.1507G>A	p.Gly503Arg	PASS		1	113468	0	8.813e-06	0	9890	0	0	8230	0	0	62794	0	0	5386	0	0	10714	0	0	816	0	1	15638	0
1	156106925	G	p.Ala504Thr	c.1510G>A	p.Ala504Thr	PASS		1	110828	0	9.023e-06	0	9750	0	0	7998	0	0	61350	0	0	5212	0	1	10342	0	0	810	0	0	15366	0
1	156106940	C	p.Pro509Ser	c.1525C>T	p.Pro509Ser	PASS		1	102156	0	9.789e-06	0	9174	0	0	7356	0	0	56572	0	0	4688	0	0	8994	0	0	754	0	1	14618	0
1	156106946	G	p.Asp511Asn	c.1531G>A	p.Asp511Asn	PASS		1	97920	0	1.021e-05	0	8850	0	0	7034	0	1	54192	0	0	4456	0	0	8368	0	0	730	0	0	14290	0
1	156106971	C	p.Thr519Ile	c.1556C>T	p.Thr519Ile	PASS		1	79102	0	1.264e-05	1	7470	0	0	5566	0	0	42948	0	0	3456	0	0	6268	0	0	614	0	0	12780	0
1	156106982	G	p.Gly523Arg	c.1567G>A	p.Gly523Arg	PASS		8	71238	0	0.0001123	1	6832	0	0	4856	0	7	38488	0	0	3018	0	0	5380	0	0	562	0	0	12102	0
1	156106995	G	p.Arg527His	c.1580G>A	p.Arg527His	PASS		4	58546	0	6.832e-05	0	5828	0	1	3786	0	1	31254	0	0	2238	0	2	3908	0	0	468	0	0	11064	0
1	156107003	C	p.Leu530Val	c.1588C>G	p.Leu530Val	PASS		1	52662	0	1.899e-05	0	5334	0	0	3234	0	1	27874	0	0	1902	0	0	3288	0	0	422	0	0	10608	0
1	156107016	C	p.Thr534Ser	c.1601C>G	p.Thr534Ser	PASS		1	45822	0	2.182e-05	0	4790	0	1	2688	0	0	23770	0	0	1528	0	0	2606	0	0	374	0	0	10066	0
1	156107019	G	p.Gly535Glu	c.1604G>A	p.Gly535Glu	PASS		1	44036	0	2.271e-05	1	4638	0	0	2510	0	0	22770	0	0	1422	0	0	2436	0	0	358	0	0	9902	0
1	156107458	G	p.Arg541His	c.1622G>A	p.Arg541His	PASS		2	21390	0	9.35e-05	0	2836	0	0	842	0	2	9136	0	0	56	0	0	404	0	0	198	0	0	7918	0
1	156107470	G	p.Arg545His	c.1634G>A	p.Arg545His	PASS		4	21574	0	0.0001854	0	2864	0	0	870	0	3	9262	0	0	58	0	0	404	0	0	196	0	1	7920	0
1	156107481	G	p.Val549Met	c.1645G>A	p.Val549Met	PASS		1	21682	0	4.612e-05	0	2886	0	0	912	0	0	9288	0	0	68	0	0	408	0	0	196	0	1	7924	0
1	156107493	G	p.Asp553Asn	c.1657G>A	p.Asp553Asn	PASS		1	21644	0	4.62e-05	0	2898	0	0	914	0	0	9238	0	0	64	0	0	406	0	1	196	0	0	7928	0
1	156108298	C	p.Ser573Leu	c.1718C>T	p.Ser573Leu	PASS		11	104232	0	0.0001055	0	7222	0	0	8074	0	9	57438	0	0	5008	0	1	10654	0	0	740	0	1	15096	0
1	156108328	C	p.Ser583Leu	c.1748C>T	p.Ser583Leu	PASS		1	107220	0	9.327e-06	0	7856	0	0	8204	0	1	58888	0	0	5222	0	0	10838	0	0	768	0	0	15444	0
1	156108330	C	p.Arg584Cys	c.1750C>T	p.Arg584Cys	PASS		1	107530	0	9.3e-06	0	7932	0	0	8214	0	0	59054	0	0	5242	0	0	10850	0	0	770	0	1	15468	0
1	156108331	G	p.Arg584His	c.1751G>A	p.Arg584His	PASS		4	107500	0	3.721e-05	0	7944	0	0	8214	0	2	59050	0	1	5230	0	1	10830	0	0	770	0	0	15462	0
1	156108336	G	p.Val586Met	c.1756G>A	p.Val586Met	PASS		1	107982	0	9.261e-06	0	8072	0	0	8232	0	1	59286	0	0	5264	0	0	10854	0	0	772	0	0	15502	0
1	156108345	G	p.Gly589Arg	c.1765G>A	p.Gly589Arg	PASS		1	108394	0	9.226e-06	0	8206	0	0	8238	0	1	59486	0	0	5242	0	0	10878	0	0	770	0	0	15574	0
1	156108366	G	p.Asp596Asn	c.1786G>A	p.Asp596Asn	PASS		3	109914	0	2.729e-05	0	8552	0	1	8310	0	2	60254	0	0	5354	0	0	10926	0	0	788	0	0	15730	0
1	156108373	C	p.Ala598Gly	c.1793C>G	p.Ala598Gly	PASS		1	110328	0	9.064e-06	0	8636	0	0	8342	0	1	60440	0	0	5366	0	0	10956	0	0	796	0	0	15792	0
1	156108384	G	p.Gly602Ser	c.1804G>A	p.Gly602Ser	PASS		29	110844	0	0.0002616	26	8766	0	0	8358	0	1	60714	0	0	5384	0	1	10996	0	0	798	0	1	15828	0
1	156108414	T	p.Ser612Pro	c.1834T>C	p.Ser612Pro	PASS		1	112414	0	8.896e-06	0	9110	0	0	8424	0	0	61584	0	0	5494	0	1	11048	0	0	812	0	0	15942	0
1	156108417	T	p.Ser613Pro	c.1837T>C	p.Ser613Pro	PASS		1	112544	0	8.885e-06	0	9134	0	0	8428	0	1	61660	0	0	5492	0	0	11054	0	0	814	0	0	15962	0
1	156108442	C	p.Thr621Met	c.1862C>T	p.Thr621Met	PASS		1	113714	0	8.794e-06	0	9322	0	0	8464	0	1	62302	0	0	5582	0	0	11130	0	0	830	0	0	16084	0
1	156108447	A	p.Thr623Ala	c.1867A>G	p.Thr623Ala	PASS		3	113972	0	2.632e-05	0	9342	0	0	8468	0	0	62418	0	0	5622	0	0	11152	0	0	832	0	3	16138	0
1	156108450	C	p.Arg624Cys	c.1870C>T	p.Arg624Cys	PASS		1	113830	0	8.785e-06	1	9290	0	0	8480	0	0	62300	0	0	5652	0	0	11142	0	0	832	0	0	16134	0
1	156108451	G	p.Arg624His	c.1871G>A	p.Arg624His	PASS		3	113988	0	2.632e-05	1	9316	0	0	8478	0	1	62382	0	0	5666	0	0	11160	0	0	836	0	1	16150	0
1	156108453	A	p.Ser625Cys	c.1873A>T	p.Ser625Cys	PASS		3	114296	1	2.625e-05	0	9368	0	0	8492	0	0	62548	0	0	5696	0	0	11184	0	0	836	0	3	16172	1
1	156108453	A	p.Ser625Arg	c.1873A>C	p.Ser625Arg	PASS		3	114296	0	2.625e-05	3	9368	0	0	8492	0	0	62548	0	0	5696	0	0	11184	0	0	836	0	0	16172	0
1	156108454	G	p.Ser625Thr	c.1874G>C	p.Ser625Thr	PASS		3	114334	0	2.624e-05	3	9390	0	0	8496	0	0	62564	0	0	5700	0	0	11170	0	0	836	0	0	16178	0
1	156108459	C	p.Arg627Cys	c.1879C>T	p.Arg627Cys	PASS		2	114568	0	1.746e-05	0	9372	0	0	8498	0	1	62698	0	0	5762	0	1	11202	0	0	836	0	0	16200	0
1	156108460	G	p.Arg627His	c.1880G>A	p.Arg627His	PASS		1	114656	0	8.722e-06	0	9356	0	0	8506	0	1	62744	0	0	5784	0	0	11214	0	0	842	0	0	16210	0
1	156108460	G	p.Arg627Pro	c.1880G>C	p.Arg627Pro	PASS		1	114656	0	8.722e-06	0	9356	0	0	8506	0	1	62744	0	0	5784	0	0	11214	0	0	842	0	0	16210	0
1	156108462	A	p.Ser628Arg	c.1882A>C	p.Ser628Arg	PASS		1	114854	0	8.707e-06	0	9392	0	0	8506	0	1	62844	0	0	5810	0	0	11234	0	0	844	0	0	16224	0
1	156108466	T	p.Val629Gly	c.1886T>G	p.Val629Gly	PASS		1	114738	0	8.716e-06	0	9364	0	0	8508	0	0	62770	0	0	5818	0	0	11224	0	0	842	0	1	16212	0
1	156108469	G	p.Gly630Val	c.1889G>T	p.Gly630Val	PASS		1	115060	0	8.691e-06	0	9420	0	0	8518	0	0	62960	0	0	5840	0	0	11244	0	0	842	0	1	16236	0
1	156108472	G	p.Gly631Asp	c.1892G>A	p.Gly631Asp	PASS		1	115258	0	8.676e-06	0	9452	0	0	8520	0	1	63062	0	0	5866	0	0	11264	0	0	840	0	0	16254	0
1	156108489	T	p.Phe637Val	c.1909T>G	p.Phe637Val	PASS		1	116054	0	8.617e-06	0	9516	0	0	8532	0	0	63456	0	0	6034	0	0	11328	0	0	852	0	1	16336	0
1	156108491	C	p.Phe637Leu	c.1911C>A	p.Phe637Leu	PASS		3	116088	0	2.584e-05	0	9508	0	0	8530	0	3	63484	0	0	6038	0	0	11334	0	0	850	0	0	16344	0
1	156108492	G	p.Gly638Arg	c.1912G>A	p.Gly638Arg	PASS		17	116194	0	0.0001463	16	9534	0	0	8524	0	1	63534	0	0	6044	0	0	11344	0	0	850	0	0	16364	0
1	156108499	A	p.Asn640Ser	c.1919A>G	p.Asn640Ser	PASS		2	116590	0	1.715e-05	1	9558	0	0	8538	0	0	63748	0	0	6120	0	0	11380	0	0	850	0	1	16396	0
1	156108504	G	p.Val642Ile	c.1924G>A	p.Val642Ile	PASS		1	116594	0	8.577e-06	1	9542	0	0	8538	0	0	63718	0	0	6150	0	0	11386	0	0	858	0	0	16402	0
1	156108508	C	p.Thr643Ile	c.1928C>T	p.Thr643Ile	PASS		1	116666	0	8.571e-06	0	9536	0	1	8544	0	0	63738	0	0	6166	0	0	11410	0	0	860	0	0	16412	0
1	156108510	C	p.Arg644Cys	c.1930C>T	p.Arg644Cys	PASS		145	116680	1	0.001243	7	9554	0	0	8540	0	106	63724	0	1	6188	0	4	11402	0	0	862	0	27	16410	1
1	156108511	G	p.Arg644His	c.1931G>A	p.Arg644His	PASS		14	116722	0	0.0001199	3	9540	0	0	8544	0	11	63760	0	0	6194	0	0	11400	0	0	862	0	0	16422	0
1	156108541	G	p.Arg654Gln	c.1961G>A	p.Arg654Gln	PASS		1	116530	0	8.581e-06	0	9410	0	0	8552	0	1	63514	0	0	6296	0	0	11448	0	0	862	0	0	16448	0
1	156108880	A	p.Asn660Asp	c.1978A>G	p.Asn660Asp	PASS		5	121354	0	4.12e-05	0	10402	0	0	8654	0	4	66700	0	1	6604	0	0	11576	0	0	908	0	0	16510	0
1	156108889	A	p.Ile663Val	c.1987A>G	p.Ile663Val	PASS		1	121342	0	8.241e-06	0	10402	0	0	8654	0	1	66688	0	0	6604	0	0	11576	0	0	908	0	0	16510	0
1	156108892	A	p.Met664Leu	c.1990A>T	p.Met664Leu	PASS		1	121340	0	8.241e-06	0	10402	0	0	8654	0	1	66688	0	0	6602	0	0	11576	0	0	908	0	0	16510	0
