# Supplementary material for: LMNA Sequences of 60,706 Unrelated Individuals Reveal 132 Novel Missense Variants in A-Type Lamins and Suggest a Link between Variant p.G602S and Type 2 Diabetes
Source: Front Genet. 2017 Jun 15;8:79. doi: 10.3389/fgene.2017.00079 (PMC5471320; doi:10.3389/fgene.2017.00079)
Supplement: Supplementary file 2 [file Table_2.XLSX]

## Sheet: Sheet1
Supplemental Table 2: Comparison of ExAC and laminopathy database missense variants
cDNA position	base	allele change	ExAC protein consequence	ExAC allele count	ExAC allele frequency	allele change	LDB protein consequence	LDB allele count
11	C					c.11C>G	p.Pro4Arg	4
14	C	c.14C>T	p.Ser5Phe	1	6.684e-05
20	G	c.20G>A	p.Arg7Gln	1	5.705e-05
29	C					c.29C>T	p.Thr10Ile	5
31	C	c.31C>G	p.Arg11Gly	1	4.544e-05
38	G	c.38G>C	p.Gly13Ala	1	3.827e-05
40	G	c.40G>A	p.Ala14Thr	2	7.426e-05
47	C	c.47C>A	p.Ala16Asp	2	6.445e-05
65	C					c.65C>T	p.Ser22Leu	1
73	C					c.73C>G	p.Arg25Gly	8
						c.73C>T	p.Arg25Cys	3
74	G	c.74G>T	p.Arg25Leu	2	4.461e-05
						c.74G>C	p.Arg25Pro	1
80	C					c.80C>T	p.Thr27Ile	1
82	C					c.82C>T	p.Arg28Trp	8
83	G					c.83G>A	p.Arg28Gln	2
94	A					c.94A>G	p.Lys32Glu	1
98	A					c.98A>G	p.Glu33Gly	2
99	G					c.99G>C	p.Glu33Asp	1
						c.99G>T	p.Glu33Asp	2
103	C					c.103C>G	p.Leu35Val	1
104	T					c.104T>C	p.Leu35Pro	1
115	A					c.115A>G	p.Asn39Asp	1
						c.115A>T	p.Asn39Tyr	1
116	A					c.116A>G	p.Asn39Ser	5
121	C					c.121C>A	p.Arg41Ser	1
						c.121C>T	p.Arg41Cys	1
127	G					c.127G>A	p.Ala43Thr	1
134	A					c.134A>G	p.Tyr45Cys	3
136	A					c.136A>G	p.Ile46Val	1
139	G					c.139G>C	p.Asp47His	1
142	C	c.142C>G	p.Arg48Gly	2	3.932e-05
148	C					c.148C>A	p.Arg50Ser	2
149	G					c.149G>A	p.Arg50His	1
						c.149G>C	p.Arg50Pro	2
155	T					c.155T>C	p.Leu52Pro	1
158	A					c.158A>T	p.Glu53Val	1
169	G					c.169G>C	p.Ala57Pro	1
176	T					c.176T>G	p.Leu59Arg	2
178	C					c.178C>G	p.Arg60Gly	12
184	C					c.184C>G	p.Arg62Gly	11
188	T					c.188T>A	p.Ile63Asn	3
						c.188T>G	p.Ile63Ser	1
194	A					c.194A>G	p.Glu65Gly	2
214	C					c.214C>T	p.Arg72Cys	1
215	G	c.215G>A	p.Arg72His	1	1.396e-05
226	G	c.226G>A	p.Gly76Ser	1	1.261e-05
239	C	c.239C>T	p.Ala80Val	1	1.152e-05
244	G					c.244G>A	p.Glu82Lys	14
254	T					c.254T>C	p.Leu85Pro	1
						c.254T>G	p.Leu85Arg	4
257	G	c.257G>A	p.Gly86Glu	1	1.041e-05
265	C					c.265C>T	p.Arg89Cys	1
266	G					c.266G>T	p.Arg89Leu	6
273	C					c.273C>A	p.Thr91Thr	1
274	C					c.274C>T	p.Leu92Phe	2
287	C	c.287C>G	p.Ala96Gly	1	9.655e-06
289	A					c.289A>G	p.Lys97Glu	3
302	G					c.302G>C	p.Arg101Pro	3
305	T					c.305T>A	p.Leu102Gln	1
322	A	c.322A>G	p.Lys108Glu	5	4.829e-05
328	C					c.328C>A	p.Arg110Ser	4
329	G	c.329G>A	p.Arg110His	6	5.909e-05
331	G					c.331G>A	p.Glu111Lys	1
340	A	c.340A>G	p.Lys114Glu	1	1.075e-05
350	A	c.350A>G	p.Lys117Arg	6	6.893e-05	c.350A>G	p.Lys117Arg	3
362	C	c.362C>T	p.Thr121Ile	1	8.28e-06
373	G					c.373G>A	p.Gly125Ser	1
374	G					c.374G>C	p.Gly125Ala	1
383	T	c.383T>C	p.Ile128Thr	1	8.275e-06
386	C	c.386C>A	p.Ala129Asp	1	8.275e-06
388	G					c.388G>C	p.Ala130Pro	1
394	G	c.394G>T	p.Ala132Ser	2	1.656e-05
						c.394G>C	p.Ala132Pro	4
398	G					c.398G>C	p.Arg133Pro	1
						c.398G>T	p.Arg133Leu	4
406	G					c.406G>C	p.Asp136His	1
412	G					c.412G>A	p.Glu138Lys	2
419	T					c.419T>C	p.Leu140Pro	1
						c.419T>G	p.Leu140Arg	1
427	T					c.427T>C	p.Ser143Pro	30
428	C					c.428C>T	p.Ser143Phe	2
433	G					c.433G>A	p.Glu145Lys	1
439	G	c.439G>T	p.Ala147Ser	1	9.311e-06
		c.439G>A	p.Ala147Thr	1	9.311e-06
448	A					c.448A>C	p.Thr150Pro	2
451	G	c.451G>A	p.Ala151Thr	1	9.856e-06
464	A	c.464A>C	p.Lys155Thr	1	1.151e-05
466	C	c.466C>T	p.Arg156Cys	2	2.364e-05
467	G	c.467G>A	p.Arg156His	2	2.431e-05
470	C	c.470C>T	p.Thr157Met	1	1.31e-05
471	G					c.471G>A	p.Thr157Thr	1
475	G					c.475G>A	p.Glu159Lys	1
478	G	c.478G>C	p.Gly160Arg	1	1.414e-05
479	G	c.479G>A	p.Gly160Asp	1	1.43e-05
481	G					c.481G>A	p.Glu161Lys	14
485	T					c.485T>C	p.Leu162Pro	2
490	G	c.490G>C	p.Asp164His	1	1.746e-05
496	C	c.496C>T	p.Arg166Trp	2	3.836e-05
497	G	c.497G>A	p.Arg166Gln	2	4.025e-05
						c.497G>C	p.Arg166Pro	3
504	G	c.504G>C	p.Gln168His	2	4.644e-05
513	G					c.513G>A	p.Lys171Lys	4
521	C	c.521C>A	p.Ala174Glu	1	8.275e-06
547	C	c.547C>T	p.Leu183Phe	1	8.249e-06
548	T					c.548T>C	p.Leu183Pro	1
556	G					c.556G>A	p.Glu186Lys	1
565	C	c.565C>T	p.Arg189Trp	2	1.65e-05	c.565C>T	p.Arg189Trp	7
566	G	c.566G>A	p.Arg189Gln	1	8.248e-06
568	C					c.568C>T	p.Arg190Trp	47
569	G					c.569G>A	p.Arg190Gln	4
575	A					c.575A>G	p.Asp192Gly	1
						c.575A>T	p.Asp192Val	2
583	A					c.583A>G	p.Asn195Asp	2
585	C					c.585C>A	p.Asn195Lys	7
						c.585C>G	p.Asn195Lys	8
590	T					c.607G>A	p.Glu203Lys	15
591	G					c.608A>G	p.Glu203Gly	8
						c.608A>T	p.Glu203Val	1
598	A	c.598A>G	p.Met200Val	2	1.649e-05
618	C					c.618C>G	p.Phe206Leu	1
622	A	c.622A>C	p.Lys208Gln	1	8.246e-06
629	T					c.629T>G	p.Ile210Ser	1
644	T					c.644T>C	p.Leu215Pro	9
647	G	c.647G>A	p.Arg216His	1	8.271e-06
655	A	c.655A>C	p.Lys219Gln	1	8.264e-06
656	A	c.656A>G	p.Lys219Arg	1	8.263e-06
						c.656A>C	p.Lys219Thr	2
657	G					c.657G>C	p.Lys219Asn	4
658	C	c.658C>T	p.Arg220Cys	4	3.305e-05
659	G	c.659G>A	p.Arg220His	3	2.478e-05
662	G	c.662G>A	p.Arg221His	1	8.252e-06
664	C					c.664C>T	p.His222Tyr	3
665	A					c.665A>C	p.His222Pro	4
674	G					c.674G>A	p.Arg225Gln	9
688	G					c.688G>A	p.Asp230Asn	1
689	A	c.689A>G	p.Asp230Gly	1	8.241e-06
692	A	c.692A>G	p.Asn231Ser	1	8.242e-06
694	G					c.694G>C	p.Gly232Arg	1
695	G					c.695G>A	p.Gly232Glu	1
703	C	c.703C>T	p.Arg235Cys	1	8.242e-06
		c.703C>G	p.Arg235Gly	1	8.242e-06
704	G	c.704G>A	p.Arg235His	2	1.648e-05
718	C	c.718C>T	p.Arg240Trp	1	8.245e-06
725	C	c.725C>T	p.Ala242Val	1	8.248e-06
743	T					c.743T>C	p.Leu248Pro	2
745	C					c.745C>T	p.Arg249Trp	9
746	G					c.746G>A	p.Arg249Gln	22
759	G	c.759G>C	p.Glu253Asp	1	8.249e-06
775	T					c.775T>C	p.Tyr259His	2
						c.775T>G	p.Tyr259Asp	2
778	A					c.778A>G	p.Lys260Glu	1
780	G					c.780G>C	p.Lys260Asn	1
784	G					c.784G>A	p.Glu262Lys	1
787	C	c.787C>G	p.Leu263Val	1	8.252e-06
788	T					c.788T>C	p.Leu263Pro	2
799	T					c.799T>C	p.Tyr267His	7
800	A					c.800A>G	p.Tyr267Cys	2
802	T					c.802T>C	p.Ser268Pro	1
810	G					c.810G>A	p.Lys270Lys	2
812	T					c.812T>C	p.Leu271Pro	3
817	A	c.817A>G	p.Asn273Asp	1	8.269e-06
829	T					c.829T>C	p.Ser277Pro	1
832	G					c.832G>A	p.Ala278Thr	5
848	A	c.848A>G	p.Asn283Ser	2	1.659e-05
853	G	c.853G>T	p.Val285Leu	1	8.299e-06
871	G					c.871G>A	p.Glu291Lys	1
875	T					c.875T>C	p.Leu292Pro	2
881	A					c.881A>C	p.Gln294Pro	2
883	T					c.883T>C	p.Ser295Pro	1
884	C	c.884C>T	p.Ser295Leu	4	3.386e-05
892	C	c.892C>T	p.Arg298Cys	5	4.27e-05	c.892C>T	p.Arg298Cys	80
895	A	c.895A>G	p.Ile299Val	47	0.0004024	c.895A>G	p.Ile299Val	4
897	C	c.897C>G	p.Ile299Met	1	8.587e-06
898	G					c.898G>A	p.Asp300Asn	3
899	A					c.899A>G	p.Asp300Gly	1
902	G	c.902G>C	p.Ser301Thr	1	8.633e-06
905	T					c.905T>C	p.Leu302Pro	1
907	T					c.907T>C	p.Ser303Pro	3
920	G	c.920G>C	p.Ser307Thr	1	8.893e-06
932	A					c.932A>G	p.Lys311Arg	2
936	G					c.936G>C	p.Gln312His	2
949	G					c.949G>A	p.Glu317Lys	3
952	G					c.952G>A	p.Ala318Thr	1
976	T	c.976T>A	p.Ser326Thr	7	5.954e-05	c.976T>A	p.Ser326Thr	1
985	C	c.985C>A	p.Arg329Ser	2	1.696e-05
986	G	c.986G>A	p.Arg329His	3	2.541e-05
992	G	c.992G>A	p.Arg331Gln	2	1.69e-05	c.992G>A	p.Arg331Gln	3
						c.992G>C	p.Arg331Pro	1
1001	G	c.1001G>A	p.Ser334Asn	1	8.418e-06
1003	C					c.1003C>T	p.Arg335Trp	2
1004	G	c.1004G>A	p.Arg335Gln	4	3.364e-05	c.1004G>A	p.Arg335Gln	2
1007	G	c.1007G>A	p.Arg336Gln	1	8.388e-06	c.1007G>A	p.Arg336Gln	4
1016	C	c.1016C>A	p.Ala339Glu	2	1.67e-05
1027	C	c.1027C>T	p.Arg343Trp	1	8.321e-06
1028	G	c.1028G>A	p.Arg343Gln	8	6.651e-05	c.1028G>A	p.Arg343Gln	4
1039	G					c.1039G>A	p.Glu347Lys	4
1044	G					c.1044G>T	p.Met348Ile	2
1045	C					c.1045C>T	p.Arg349Trp	2
1046	G					c.1046G>T	p.Arg349Leu	3
1048	G					c.1048G>C	p.Ala350Pro	4
1052	G	c.1052G>A	p.Arg351Lys	1	8.279e-06
1057	C					c.1057C>A	p.Gln353Lys	1
1058	A					c.1058A>G	p.Gln353Arg	1
1063	C	c.1063C>G	p.Gln355Glu	1	8.276e-06
1067	T					c.1067T>G	p.Leu356Arg	1
1069	G					c.1069G>C	p.Asp357His	3
1070	A					c.1070A>C	p.Asp357Ala	1
1072	G					c.1072G>A	p.Glu358Lys	16
1081	G					c.1081G>A	p.Glu361Lys	1
1112	T					c.1112T>A	p.Met371Lys	1
1129	C					c.1129C>T	p.Arg377Cys	7
1130	G					c.1130G>A	p.Arg377His	42
						c.1130G>T	p.Arg377Leu	7
1135	C					c.1135C>T	p.Leu379Phe	1
1139	T					c.1139T>C	p.Leu380Ser	1
1142	A					c.1142A>C	p.Glu381Ala	1
1144	G					c.1144G>C	p.Gly382Arg	2
1145	G					c.1145G>T	p.Gly382Val	2
1146	C					c.1146C>T	p.Gly382Gly	1
1157	G					c.1157G>A	p.Arg386Lys	7
						c.1157G>C	p.Arg386Thr	1
						c.1157G>T	p.Arg386Met	1
1159	C					c.1159C>G	p.Leu387Val	1
1162	C					c.1162C>T	p.Arg388Cys	1
1163	G	c.1163G>A	p.Arg388His	1	8.371e-06	c.1163G>A	p.Arg388His	7
1181	C	c.1181C>T	p.Thr394Ile	1	8.357e-06
1184	C	c.1184C>T	p.Ser395Leu	1	8.358e-06	c.1184C>T	p.Ser395Leu	1
1187	A	c.1187A>T	p.Gln396Leu	2	1.671e-05
1189	C	c.1189C>T	p.Arg397Cys	5	4.176e-05
1190	G	c.1190G>A	p.Arg397His	3	2.505e-05
1195	C	c.1195C>T	p.Arg399Cys	1	8.342e-06	c.1195C>T	p.Arg399Cys	4
1196	G	c.1196G>A	p.Arg399His	5	4.169e-05	c.1196G>A	p.Arg399His	1
1201	C	c.1201C>T	p.Arg401Cys	4	3.332e-05	c.1201C>T	p.Arg401Cys	3
1202	G	c.1202G>A	p.Arg401His	12	9.993e-05
1204	G	c.1204G>A	p.Ala402Thr	1	8.322e-06
1231	G	c.1231G>T	p.Gly411Cys	2	1.66e-05
1232	G	c.1232G>A	p.Gly411Asp	3	2.489e-05	c.1232G>A	p.Gly411Asp	1
1237	G	c.1237G>A	p.Gly413Ser	1	8.294e-06
		c.1237G>T	p.Gly413Cys	1	8.294e-06	c.1237G>T	p.Gly413Cys	1
1243	G	c.1243G>A	p.Val415Ile	3	2.486e-05	c.1243G>A	p.Val415Ile	1
1247	C	c.1247C>T	p.Thr416Ile	1	8.287e-06
1255	C	c.1255C>T	p.Arg419Cys	1	8.286e-06
1256	G	c.1256G>A	p.Arg419His	8	6.629e-05
1262	T	c.1262T>C	p.Leu421Pro	1	8.292e-06	c.1262T>C	p.Leu421Pro	1
1279	C	c.1279C>T	p.Arg427Cys	5	4.161e-05
						c.1279C>G	p.Arg427Gly	1
1284	C	c.1284C>G	p.Ser428Arg	2	1.67e-05
1300	G	c.1300G>A	p.Ala434Thr	3	2.577e-05
1303	C	c.1303C>T	p.Arg435Cys	1	8.628e-06	c.1303C>T	p.Arg435Cys	17
1307	C	c.1307C>T	p.Thr436Ile	1	8.876e-06
1312	G	c.1312G>A	p.Gly438Arg	1	9.061e-06
1315	C	c.1315C>T	p.Arg439Cys	3	2.784e-05	c.1315C>T	p.Arg439Cys	5
1318	G					c.1318G>A	p.Val440Met	7
1322	C					c.1322C>T	p.Ala441Val	1
1324	G	c.1324G>A	p.Val442Met	4	4.089e-05
1330	G	c.1330G>A	p.Glu444Lys	1	1.071e-05
1337	A					c.1337A>T	p.Asp446Val	1
1338	C	c.1338T>A	p.Asp446Glu	1	1.133e-05
		c.1338T>G	p.Asp446Glu	1	1.133e-05
1346	G					c.1346G>A	p.Gly449Asp	1
						c.1346G>T	p.Gly449Val	1
1357	C					c.1357C>T	p.Arg453Trp	48
1358	G	c.1358G>A	p.Arg453Gln	3	5.382e-05
						c.1358G>C	p.Arg453Pro	1
1361	T					c.1361T>C	p.Leu454Pro	1
1364	G					c.1364G>C	p.Arg455Pro	1
1366	A					c.1366A>C	p.Asn456His	2
						c.1366A>G	p.Asn456Asp	1
1367	A					c.1367A>T	p.Asn456Ile	2
1368	C					c.1368C>A	p.Asn456Lys	1
1376	A	c.1376A>G	p.Asn459Ser	2	5.145e-05	c.1376A>G	p.Asn459Ser	1
1381	G	c.1381G>T	p.Asp461Tyr	1	9.587e-06	c.1381G>T	p.Asp461Tyr	4
1388	C	c.1388C>T	p.Ser463Phe	1	9.161e-06
1390	A	c.1390A>G	p.Met464Val	5	4.526e-05
1392	G	c.1392G>A	p.Met464Ile	1	8.974e-06
1394	G					c.1394G>A	p.Gly465Asp	3
1399	T					c.1399T>C	p.Trp467Arg	1
1406	T					c.1406T>C	p.Ile469Thr	1
1411	C	c.1411C>T	p.Arg471Cys	3	2.562e-05	c.1411C>T	p.Arg471Cys	5
						c.1411C>G	p.Arg471Gly	3
1412	G					c.1412G>A	p.Arg471His	3
1441	T					c.1441T>C	p.Tyr481His	2
1444	C					c.1444C>T	p.Arg482Trp	158
1445	G	c.1445G>A	p.Arg482Gln	1	8.324e-06	c.1445G>A	p.Arg482Gln	83
						c.1445G>T	p.Arg482Leu	6
1454	C					c.1454C>G	p.Pro485Arg	2
1458	G					c.1458G>C	p.Lys486Asn	2
						c.1458G>T	p.Lys486Asn	1
1462	A					c.1462A>C	p.Thr488Pro	1
1466	T					c.1466T>C	p.Leu489Pro	1
1474	G	c.1474G>A	p.Gly492Arg	1	8.284e-06
1480	G	c.1480G>T	p.Val494Leu	1	8.283e-06
1487	C	c.1487C>T	p.Thr496Met	1	8.284e-06
1492	T					c.1492T>A	p.Trp498Arg	1
1494	G					c.1494G>T	p.Trp498Cys	4
1507	G	c.1507G>A	p.Gly503Arg	1	8.813e-06
1510	G	c.1510G>A	p.Ala504Thr	1	9.023e-06
1516	C					c.1516C>G	p.His506Asp	1
1525	C	c.1525C>T	p.Pro509Ser	1	9.789e-06
1531	G	c.1531G>A	p.Asp511Asn	1	1.021e-05
1535	T					c.1535T>C	p.Leu512Pro	6
1540	T					c.1540T>C	p.Trp514Arg	3
1551	G					c.1551G>A	p.Gln517Gln	2
1556	C	c.1556C>T	p.Thr519Ile	1	1.264e-05
1558	T					c.1558T>G	p.Trp520Gly	3
1559	G					c.1559G>C	p.Trp520Ser	1
1567	G	c.1567G>A	p.Gly523Arg	8	0.0001123	c.1567G>A	p.Gly523Arg	1
1580	G	c.1580G>A	p.Arg527His	4	6.832e-05	c.1580G>A	p.Arg527His	37
						c.1580G>C	p.Arg527Pro	18
1583	C					c.1583C>A	p.Thr528Lys	11
						c.1583C>G	p.Thr528Arg	9
						c.1583C>T	p.Thr528Met	8
1585	G					c.1585G>A	p.Ala529Thr	1
1586	C					c.1586C>T	p.Ala529Val	8
1588	C	c.1588C>G	p.Leu530Val	1	1.899e-05
1589	T					c.1589T>C	p.Leu530Pro	3
1601	C	c.1601C>G	p.Thr534Ser	1	2.182e-05
1604	G	c.1604G>A	p.Gly535Glu	1	2.271e-05
1619	T					c.1619T>C	p.Met540Thr	2
1621	C					c.1621C>A	p.Arg541Ser	5
						c.1621C>G	p.Arg541Gly	2
						c.1621C>T	p.Arg541Cys	5
1622	G	c.1622G>A	p.Arg541His	2	9.35e-05	c.1622G>A	p.Arg541His	8
						c.1622G>C	p.Arg541Pro	2
1626	G					c.1626G>C	p.Lys542Asn	6
1633	C					c.1633C>T	p.Arg545Cys	1
1634	G	c.1634G>A	p.Arg545His	4	0.0001854
1645	G	c.1645G>A	p.Val549Met	1	4.612e-05
1657	G	c.1657G>A	p.Asp553Asn	1	4.62e-05
1675	G					c.1675G>T	p.Asp559Tyr	1
1683	G					c.1683G>C	p.Leu561Leu	1
1711	A					c.1711A>T	p.Ser571Cys	2
1713	C					c.1713C>A	p.Ser571Arg	11
1718	C	c.1718C>T	p.Ser573Leu	11	0.0001055	c.1718C>T	p.Ser573Leu	10
1733	A					c.1733A>T	p.Glu578Val	1
1745	G					c.1745G>A	p.Arg582His	4
1748	C	c.1748C>T	p.Ser583Leu	1	9.327e-06	c.1748C>T	p.Ser583Leu	9
1750	C	c.1750C>T	p.Arg584Cys	1	9.3e-06
1751	G	c.1751G>A	p.Arg584His	4	3.721e-05	c.1751G>A	p.Arg584His	2
1756	G	c.1756G>A	p.Val586Met	1	9.261e-06	c.1756G>A	p.Val586Met	1
1762	T					c.1762T>C	p.Cys588Arg	2
1765	G	c.1765G>A	p.Gly589Arg	1	9.226e-06
1772	G					c.1772G>T	p.Cys591Phe	2
1786	G	c.1786G>A	p.Asp596Asn	3	2.729e-05	c.1786G>A	p.Asp596Asn	2
1793	C	c.1793C>G	p.Ala598Gly	1	9.064e-06
1804	G	c.1804G>A	p.Gly602Ser	29	0.0002616	c.1804G>A	p.Gly602Ser	5
1821	G					c.1821G>A	p.Val607Val	2
1822	G					c.1822G>A	p.Gly608Ser	2
1824	C					c.1824C>T	p.Gly608Gly	62
1834	T	c.1834T>C	p.Ser612Pro	1	8.896e-06
1837	T	c.1837T>C	p.Ser613Pro	1	8.885e-06
1851	C					c.1851C>T	p.Ala617Ala	1
1862	C	c.1862C>T	p.Thr621Met	1	8.794e-06
1867	A	c.1867A>G	p.Thr623Ala	3	2.632e-05
1868	C					c.1868C>G	p.Thr623Ser	2
1870	C	c.1870C>T	p.Arg624Cys	1	8.785e-06
1871	G	c.1871G>A	p.Arg624His	3	2.632e-05	c.1871G>A	p.Arg624His	2
1873	A	c.1873A>T	p.Ser625Cys	3	2.625e-05
		c.1873A>C	p.Ser625Arg	3	2.625e-05
1874	G	c.1874G>C	p.Ser625Thr	3	2.624e-05
1879	C	c.1879C>T	p.Arg627Cys	2	1.746e-05
1880	G	c.1880G>A	p.Arg627His	1	8.722e-06
		c.1880G>C	p.Arg627Pro	1	8.722e-06
1882	A	c.1882A>C	p.Ser628Arg	1	8.707e-06
1886	T	c.1886T>G	p.Val629Gly	1	8.716e-06
1889	G	c.1889G>T	p.Gly630Val	1	8.691e-06
1892	G	c.1892G>A	p.Gly631Asp	1	8.676e-06	c.1892G>A	p.Gly631Asp	1
1904	G					c.1904G>A	p.Gly635Asp	2
1909	T	c.1909T>G	p.Phe637Val	1	8.617e-06
1911	C	c.1911C>A	p.Phe637Leu	3	2.584e-05
1912	G	c.1912G>A	p.Gly638Arg	17	0.0001463
1916	A					c.1916A>G	p.Asp639Gly	1
1919	A	c.1919A>G	p.Asn640Ser	2	1.715e-05
1924	G	c.1924G>A	p.Val642Ile	1	8.577e-06
1928	C	c.1928C>T	p.Thr643Ile	1	8.571e-06
1930	C	c.1930C>T	p.Arg644Cys	145	0.001243	c.1930C>T	p.Arg644Cys	43
1931	G	c.1931G>A	p.Arg644His	14	0.0001199	c.1931G>A	p.Arg644His	1
1961	G	c.1961G>A	p.Arg654Gln	1	8.581e-06
1968	G					c.1968G>A	p.Gln656Gln	3
1978	A	c.1978A>G	p.Asn660Asp	5	4.12e-05
1987	A	c.1987A>G	p.Ile663Val	1	8.241e-06
1990	A	c.1990A>T	p.Met664Leu	1	8.241e-06
