# Supplementary material for: LMNA Sequences of 60,706 Unrelated Individuals Reveal 132 Novel Missense Variants in A-Type Lamins and Suggest a Link between Variant p.G602S and Type 2 Diabetes
Source: Front Genet. 2017 Jun 15;8:79. doi: 10.3389/fgene.2017.00079 (PMC5471320; doi:10.3389/fgene.2017.00079)
Supplement: Supplementary file 3 [file Table_3.XLSX]

## Sheet: Sheet1
Supplemental Table 3: Summary of novel ExAC variants including any previous identification as SNPs
cDNA position	base	allele change	protein consequence	reported in dbSNP by:	refSNP	unique to psychiatric disease?
14	C	c.14C>T	p.Ser5Phe	EVA_EXAC	rs766624427
20	G	c.20G>A	p.Arg7Gln	EVA_EXAC	rs751916168
31	C	c.31C>G	p.Arg11Gly	EVA_EXAC	rs755465323	Yes
38	G	c.38G>C	p.Gly13Ala	EVA_EXAC	rs781684338
40	G	c.40G>A	p.Ala14Thr	EVA_EXAC	rs755617928
47	C	c.47C>A	p.Ala16Asp	EVA_EXAC	rs770799870
74	G	c.74G>T	p.Arg25Leu	not reported
142	C	c.142C>G	p.Arg48Gly	EVA_EXAC	rs769977710
215	G	c.215G>A	p.Arg72His	not reported
226	G	c.226G>A	p.Gly76Ser	EVA_EXAC	rs745651340	Yes
239	C	c.239C>T	p.Ala80Val	EVA_EXAC	rs771893681
257	G	c.257G>A	p.Gly86Glu	EVA_EXAC	rs768678385
287	C	c.287C>G	p.Ala96Gly	EVA_EXAC	rs773451393
322	A	c.322A>G	p.Lys108Glu	EVA_EXAC	rs771065515	Yes
329	G	c.329G>A	p.Arg110His	not reported
340	A	c.340A>G	p.Lys114Glu	EVA_EXAC	rs767902515
362	C	c.362C>T	p.Thr121Ile	EVA_EXAC	rs757961893
383	T	c.383T>C	p.Ile128Thr	EVA_EXAC	rs746475627
386	C	c.386C>A	p.Ala129Asp	EVA_EXAC	rs768203493
394	G	c.394G>T	p.Ala132Ser	not reported
439	G	c.439G>T	p.Ala147Ser	not reported
		c.439G>A	p.Ala147Thr	EVA_EXAC, NHLBI-ESP	rs139875047
451	G	c.451G>A	p.Ala151Thr	EVA_EXAC	rs766291714
464	A	c.464A>C	p.Lys155Thr	EVA_EXAC	rs775448051
466	C	c.466C>T	p.Arg156Cys	EVA_EXAC	rs760743233
467	G	c.467G>A	p.Arg156His	EVA_EXAC	rs764475194
470	C	c.470C>T	p.Thr157Met	not reported		Yes
478	G	c.478G>C	p.Gly160Arg	EVA_EXAC	rs765665953
479	G	c.479G>A	p.Gly160Asp	EVA_EXAC	rs750755990
490	G	c.490G>C	p.Asp164His	EVA_EXAC	rs751033102
496	C	c.496C>T	p.Arg166Trp	EVA_EXAC, NHLBI-ESP	rs370200334
497	G	c.497G>A	p.Arg166Gln	not reported
504	G	c.504G>C	p.Gln168His	EVA_EXAC	rs747771347	Yes
521	C	c.521C>A	p.Ala174Glu	EVA_EXAC	rs762153472
547	C	c.547C>T	p.Leu183Phe	EVA_EXAC, 1000GENOMES	rs574749413
566	G	c.566G>A	p.Arg189Gln	EVA_EXAC	rs766856162
598	A	c.598A>G	p.Met200Val	EVA_EXAC	rs777419380
622	A	c.622A>C	p.Lys208Gln	EVA_EXAC	rs770744765
647	G	c.647G>A	p.Arg216His	EVA_EXAC	rs757041809
655	A	c.655A>C	p.Lys219Gln	EVA_EXAC	rs778798942
656	A	c.656A>G	p.Lys219Arg	not reported
658	C	c.658C>T	p.Arg220Cys	EVA_EXAC, NHLBI-ESP	rs370134870
659	G	c.659G>A	p.Arg220His	EVA_EXAC	rs780066296
662	G	c.662G>A	p.Arg221His	not reported
689	A	c.689A>G	p.Asp230Gly	EVA_EXAC	rs773349450
692	A	c.692A>G	p.Asn231Ser	EVA_EXAC, EVA_UK10K_ALSPAC, EVA_UK10K_TWINSUK	rs760388350
703	C	c.703C>T	p.Arg235Cys	not reported
		c.703C>G	p.Arg235Gly	EVA_EXAC, 1000GENOMES	rs201227908
704	G	c.704G>A	p.Arg235His	EVA_EXAC	rs759829161	Yes
718	C	c.718C>T	p.Arg240Trp	EVA_EXAC, CLINVAR	rs775964460
725	C	c.725C>T	p.Ala242Val	not reported
759	G	c.759G>C	p.Glu253Asp	EVA_EXAC	rs764738988
787	C	c.787C>G	p.Leu263Val	EVA_EXAC	rs750246389
817	A	c.817A>G	p.Asn273Asp	EVA_EXAC	rs754020721
848	A	c.848A>G	p.Asn283Ser	EVA_EXAC, EVA_UK10K_ALSPAC, EVA_UK10K_TWINSUK	rs765241364
853	G	c.853G>T	p.Val285Leu	EVA_EXAC	rs746056534
884	C	c.884C>T	p.Ser295Leu	EVA_EXAC	rs769210828
897	C	c.897C>G	p.Ile299Met	EVA_EXAC, CLINVAR	rs762718963
902	G	c.902G>C	p.Ser301Thr	EVA_EXAC, 1000GENOMES	rs546272425
920	G	c.920G>C	p.Ser307Thr	EVA_EXAC	rs759249597	Yes
985	C	c.985C>A	p.Arg329Ser	not reported
986	G	c.986G>A	p.Arg329His	not reported
1001	G	c.1001G>A	p.Ser334Asn	EVA_EXAC, NHLBI-ESP	rs370656306
1016	C	c.1016C>A	p.Ala339Glu	EVA_EXAC	rs756538414
1027	C	c.1027C>T	p.Arg343Trp	EVA_EXAC	rs749784223
1052	G	c.1052G>A	p.Arg351Lys	EVA_EXAC	rs779749639	Yes
1063	C	c.1063C>G	p.Gln355Glu	not reported
1181	C	c.1181C>T	p.Thr394Ile	EVA_EXAC	rs757887400
1187	A	c.1187A>T	p.Gln396Leu	not reported		Yes
1189	C	c.1189C>T	p.Arg397Cys	not reported
1190	G	c.1190G>A	p.Arg397His	EVA_EXAC	rs747952058
1202	G	c.1202G>A	p.Arg401His	EVA_EXAC, NHLBI-ESP, EVA_UK10K_ALSPAC, EVA_UK10K_TWINSUK, EXOME_CHIP, ILLUMINA	rs141490569
1204	G	c.1204G>A	p.Ala402Thr	EVA_EXAC	rs769064643
1231	G	c.1231G>T	p.Gly411Cys	not reported
1237	G	c.1237G>A	p.Gly413Ser	EVA_EXAC	rs766811975
1247	C	c.1247C>T	p.Thr416Ile	EVA_EXAC	rs752367284
1255	C	c.1255C>T	p.Arg419Cys	EVA_EXAC	rs755686359	Yes
1256	G	c.1256G>A	p.Arg419His	EVA_EXAC	rs777648901
1279	C	c.1279C>T	p.Arg427Cys	EVA_EXAC, ILLUMINA, WARNICH_LAB	rs373584456
1284	C	c.1284C>G	p.Ser428Arg	EVA_EXAC, NHLBI-ESP	rs368831495
1300	G	c.1300G>A	p.Ala434Thr	EVA_EXAC	rs748433620
1307	C	c.1307C>T	p.Thr436Ile	EVA_EXAC	rs773638171	Yes
1312	G	c.1312G>A	p.Gly438Arg	EVA_EXAC	rs766932100
1324	G	c.1324G>A	p.Val442Met	EVA_EXAC, SSMP	rs368542816
1330	G	c.1330G>A	p.Glu444Lys	EVA_EXAC, 1000GENOMES	rs545531053
1338	T	c.1338T>A	p.Asp446Glu	not reported
		c.1338T>G	p.Asp446Glu	not reported		Yes
1358	G	c.1358G>A	p.Arg453Gln	not reported
1388	C	c.1388C>T	p.Ser463Phe	EVA_EXAC	rs778099589
1390	A	c.1390A>G	p.Met464Val	EVA_EXAC, 1000GENOMES	rs200262654
1392	G	c.1392G>A	p.Met464Ile	EVA_EXAC	rs771095582
1474	G	c.1474G>A	p.Gly492Arg	EVA_EXAC, NHLBI-ESP	rs373480082
1480	G	c.1480G>T	p.Val494Leu	EVA_EXAC, CLINVAR	rs760277884
1487	C	c.1487C>T	p.Thr496Met	EVA_EXAC, EXOME_CHIP, ILLUMINA	rs200466188
1507	G	c.1507G>A	p.Gly503Arg	EVA_EXAC, 1000GENOMES	rs545393299
1510	G	c.1510G>A	p.Ala504Thr	EVA_EXAC	rs769637371
1525	C	c.1525C>T	p.Pro509Ser	EVA_EXAC	rs762847359
1531	G	c.1531G>A	p.Asp511Asn	EVA_EXAC	rs759408439
1556	C	c.1556C>T	p.Thr519Ile	EVA_EXAC	rs753988867
1588	C	c.1588C>G	p.Leu530Val	EVA_EXAC	rs780302064
1601	C	c.1601C>G	p.Thr534Ser	not reported
1604	G	c.1604G>A	p.Gly535Glu	EVA_EXAC	rs747717293
1634	G	c.1634G>A	p.Arg545His	EVA_EXAC, NHLBI-ESP, 1000GENOMES, EVA_UK10K_ALSPAC, EVA_UK10K_TWINSUK, EXOME_CHIP, ILLUMINA, EVA_MCP	rs142191737
1645	G	c.1645G>A	p.Val549Met	EVA_EXAC	rs781774834
1657	G	c.1657G>A	p.Asp553Asn	EVA_EXAC, NHLBI-ESP	rs373671419
1750	C	c.1750C>T	p.Arg584Cys	not reported
1765	G	c.1765G>A	p.Gly589Arg	not reported
1793	C	c.1793C>G	p.Ala598Gly	not reported
1834	T	c.1834T>C	p.Ser612Pro	not reported
1837	T	c.1837T>C	p.Ser613Pro	not reported
1862	C	c.1862C>T	p.Thr621Met	not reported
1867	A	c.1867A>G	p.Thr623Ala	not reported
1870	C	c.1870C>T	p.Arg624Cys	not reported
1873	A	c.1873A>T	p.Ser625Cys	not reported
		c.1873A>C	p.Ser625Arg	not reported
1874	G	c.1874G>C	p.Ser625Thr	not reported
1879	C	c.1879C>T	p.Arg627Cys	not reported
1880	G	c.1880G>A	p.Arg627His	not reported
		c.1880G>C	p.Arg627Pro	not reported
1882	A	c.1882A>C	p.Ser628Arg	not reported		Yes
1886	T	c.1886T>G	p.Val629Gly	not reported
1889	G	c.1889G>T	p.Gly630Val	not reported
1909	T	c.1909T>G	p.Phe637Val	not reported
1911	C	c.1911C>A	p.Phe637Leu	not reported
1912	G	c.1912G>A	p.Gly638Arg	not reported
1919	A	c.1919A>G	p.Asn640Ser	not reported
1924	G	c.1924G>A	p.Val642Ile	not reported
1928	C	c.1928C>T	p.Thr643Ile	not reported		Yes
1961	G	c.1961G>A	p.Arg654Gln	not reported
1978	A	c.1978A>G	p.Asn660Asp	not reported
1987	A	c.1987A>G	p.Ile663Val	not reported
1990	A	c.1990A>T	p.Met664Leu	not reported		Yes
